# Supplementary material for: Head-to-Head Comparison of [68Ga]Ga-PSMA-11 PET Interpreted with Non-Contrast CT Versus Excretory-Phase CT Urography in Biochemical Recurrence of Prostate Cancer
Source: Cancers (Basel). 2026 Jul 6;18(13):2171. doi: 10.3390/cancers18132171 (PMC13359809; doi:10.3390/cancers18132171)
Supplement: Supplementary file 1 [file cancers-18-02171-s001.zip]

Archive with 1 entries (1 files):
- cancers-4376733-supplementary.pdf
